# Supplementary material for: Primary Motives and Barriers to Physical Activity Participation Among Students Registered at a Semi-Rural University: A Mixed-Methods Study
Source: Int J Environ Res Public Health. 2025 Feb 26;22(3):344. doi: 10.3390/ijerph22030344 (PMC11942136; doi:10.3390/ijerph22030344)
Supplement: Supplementary file 1 [file ijerph-22-00344-s001.zip]

Archive with 1 entries (1 files):
- ijerph-3470725-supplementary.pdf
